# Supplementary material for: Electrospun PVP Fibers as Carriers of Ca2+ Ions to Improve the Osteoinductivity of Titanium-Based Dental Implants
Source: Molecules. 2024 Sep 3;29(17):4181. doi: 10.3390/molecules29174181 (PMC11397674; doi:10.3390/molecules29174181)
Supplement: Supplementary file 1 [file molecules-29-04181-s001.zip]

Archive with 1 entries (1 files):
- molecules-3104778-supplementary.pdf
